# Supplementary material for: Melanocortin-4 Receptor Antagonism Inhibits Colorectal and Anaplastic Thyroid Cancer In Vitro and In Vivo
Source: J Clin Med. 2025 Feb 11;14(4):1165. doi: 10.3390/jcm14041165 (PMC11856147; doi:10.3390/jcm14041165)
Supplement: Supplementary file 1 [file jcm-14-01165-s001.zip]

Archive with 1 entries (1 files):
- jcm-3403040-supplementary.pdf
